# Supplementary material for: Identification of the mutual gliding locus as a factor for gut colonization in non-native bee hosts using the ARTP mutagenesis
Source: Microbiome. 2024 May 23;12:93. doi: 10.1186/s40168-024-01813-0 (PMC11112851; doi:10.1186/s40168-024-01813-0)
Supplement: Supplementary file 2 — Additional file 1: Dataset S1. Strain-level composition of samples from different groups. [file 40168_2024_1813_MOESM1_ESM.xlsx]

## Sheet: Sheet1
Dataset S1. Strain-level composition of samples from different groups
Group D10
Lineage	L1	L2	L3	L4	L5
Snodgrassella communis (from Bombus spp.)	0.9978	1	0.9995	1	1
Lactobacillus kunkeei	0.0022	ND	0.0005	ND	ND
Group D5/P1
Lineage	L1	L2	L3	L4	L5
Snodgrassella communis (from Bombus spp.)	1	1	1	1	0.9996
Spiroplasma melliferum	ND	ND	ND	ND	0.0004
Group P2
Lineage	L1	L2	L3	L4	L5
Snodgrassella communis (from Bombus spp.)	1	1	1	1	0.9991
Gilliamella apis (from Apis mellifera)	ND	ND	ND	ND	0.0007
Gilliamella apicola (from Apis mellifera)	ND	ND	ND	ND	0.0002
Group P3
Lineage	L1	L2	L3	L4	L5
Snodgrassella communis (from Bombus spp.)	1	1	1	0.9998	1
Gilliamella apicola (from Apis mellifera)	ND	ND	ND	0.0002	ND
