# Supplementary material for: Identification of the mutual gliding locus as a factor for gut colonization in non-native bee hosts using the ARTP mutagenesis
Source: Microbiome. 2024 May 23;12:93. doi: 10.1186/s40168-024-01813-0 (PMC11112851; doi:10.1186/s40168-024-01813-0)
Supplement: Supplementary file 3 — Additional file 2: Dataset S2. Polymorphic variant calling on the Snodgrassella populations during the serial colonization in vivo of the mutant library. [file 40168_2024_1813_MOESM2_ESM.xlsx]

## Sheet: Breseq_output
Position	Mutation	Annotation	Gene	Mutant Library	P1L1	P2L1	P3L1	P1L2	P2L2	P3L2	P1L3	P2L3	P3L3	P1L4	P2L4	P3L4	P1L5	P2L5	P3L5	D10L1	D10L2	D10L3	D10L4	D10L5	Description
40465	G→C	L27V (CTG→GTG)	thiG ←											0.079											Thiazole synthase
71397	T→G	T163T (ACA→ACC)	B10998_00061 ←																						hypothetical protein
74872	G→T	intergenic (‑132/+24)	B10998_00064 ← / ← B10998_00065		0.114		0.129									0.094	0.107	0.134							hypothetical protein/hypothetical protein
74876	G→T	intergenic (‑136/+20)	B10998_00064 ← / ← B10998_00065	0.066	0.054						0.097							0.055							hypothetical protein/hypothetical protein
74889	G→T	intergenic (‑149/+7)	B10998_00064 ← / ← B10998_00065	0.117		0.126					0.154				0.119	0.098		0.116			0.093	0.107			hypothetical protein/hypothetical protein
74897	C→A	*57L (TGA→TTA)	B10998_00065 ←							0.075															hypothetical protein
74916	T→G	S51R (AGC→CGC)	B10998_00065 ←		0.092			0.08	0.07		0.086	0.072	0.068	0.062	0.084	0.059	0.1	0.094	0.073	0.075			0.067	0.072	hypothetical protein
74925	C→A	E48* (GAA→TAA)	B10998_00065 ←															0.079							hypothetical protein
83224	T→G	S171R (AGC→CGC)	B10998_00074 ←				0.086		0.094						0.113	0.094	0.088		0.087	0.117	0.089				hypothetical protein
83263	C→A	V158F (GTT→TTT)	B10998_00074 ←																	0.059					hypothetical protein
98374	T→A	S84T (TCA→ACA)	B10998_00093 →			0.055																			hypothetical protein
98389	T→A	S89T (TCA→ACA)	B10998_00093 →		0.062																				hypothetical protein
105106	C→A	T173N (ACC→AAC)	B10998_00103 →						0.077																hypothetical protein
105112	A→T	D175V (GAT→GTT)	B10998_00103 →												0.106										hypothetical protein
105132	C→A	R182R (CGG→AGG)	B10998_00103 →						0.054																hypothetical protein
170555	A→C	E266D (GAA→GAC)	feoB →							0.06					0.09									0.082	Fe(2+) transporter FeoB
170560	A→C	N268T (AAC→ACC)	feoB →												0.055										Fe(2+) transporter FeoB
170580	A→C	I275L (ATC→CTC)	feoB →												0.245										Fe(2+) transporter FeoB
171644	T→G	S629R (AGT→AGG)	feoB →				0.077			0.068														0.073	Fe(2+) transporter FeoB
191253	T→G	H157Q (CAT→CAG)	tolQ →		0.053					0.051						0.064	0.077				0.052				Tol‑Pal system protein TolQ
194990	A→C	V88G (GTT→GGT)	lpxD ←	0.092	0.062	0.081	0.055						0.108	0.125	0.092	0.051	0.058	0.078	0.1	0.058	0.068		0.061		UDP‑3‑O‑acylglucosamine N‑acyltransferase
216953	C→A	intergenic (+73/+1294)	hisD → / ← purB	0.053																			0.056		Histidinol dehydrogenase/Adenylosuccinate lyase
216981	G→T	intergenic (+101/+1266)	hisD → / ← purB					0.063																	Histidinol dehydrogenase/Adenylosuccinate lyase
216991	C→A	intergenic (+111/+1256)	hisD → / ← purB				0.056																		Histidinol dehydrogenase/Adenylosuccinate lyase
252605	T→A	E185V (GAG→GTG)	purD ←				0.066							0.077			0.051								Phosphoribosylamine‑‑glycine ligase
255505	G→T	I178I (ATC→ATA)	etfA ←				0.075																		Electron transfer flavoprotein subunit alpha
271683	A→T	intergenic (+63/‑158)	B10998_00250 → / → B10998_00251	0.053																					hypothetical protein/hypothetical protein
272648	T→G	Y270D (TAT→GAT)	B10998_00251 →										0.061	0.105											hypothetical protein
272666	C→G	L276V (CTG→GTG)	B10998_00251 →	0.06																					hypothetical protein
274918	A→T	I25F (ATT→TTT)	tsaC →										0.052												Threonylcarbamoyl‑AMP synthase
274943	A→T	Y33F (TAT→TTT)	tsaC →											0.089											Threonylcarbamoyl‑AMP synthase
315595	A→T	intergenic (+18/+411)	B10998_00285 → / ← B10998_00286					0.084																	hypothetical protein/hypothetical protein
315603	C→G	intergenic (+26/+403)	B10998_00285 → / ← B10998_00286	0.25				0.147			0.147	0.101		0.141	0.134		0.123	0.123		0.191					hypothetical protein/hypothetical protein
315608	G→T	intergenic (+31/+398)	B10998_00285 → / ← B10998_00286				0.249									0.19									hypothetical protein/hypothetical protein
315611	A→C	intergenic (+34/+395)	B10998_00285 → / ← B10998_00286		0.08												0.064			0.058					hypothetical protein/hypothetical protein
315612	G→C	intergenic (+35/+394)	B10998_00285 → / ← B10998_00286	0.083					0.058									0.052		0.054					hypothetical protein/hypothetical protein
315614	A→C	intergenic (+37/+392)	B10998_00285 → / ← B10998_00286	0.079	0.093		0.072	0.08												0.074					hypothetical protein/hypothetical protein
315617	A→T	intergenic (+40/+389)	B10998_00285 → / ← B10998_00286		0.086						0.063	0.075			0.078				0.065	0.1	0.072				hypothetical protein/hypothetical protein
315623	C→A	intergenic (+46/+383)	B10998_00285 → / ← B10998_00286					0.171			0.088							0.169			0.156				hypothetical protein/hypothetical protein
315627	C→A	intergenic (+50/+379)	B10998_00285 → / ← B10998_00286														0.138	0.12		0.098				0.116	hypothetical protein/hypothetical protein
315632	G→C	intergenic (+55/+374)	B10998_00285 → / ← B10998_00286		0.18	0.146		0.162				0.111	0.19		0.195		0.116	0.144	0.137		0.127		0.132		hypothetical protein/hypothetical protein
315632	G→T	intergenic (+55/+374)	B10998_00285 → / ← B10998_00286						0.141																hypothetical protein/hypothetical protein
315653	G→T	intergenic (+76/+353)	B10998_00285 → / ← B10998_00286									0.055					0.081								hypothetical protein/hypothetical protein
315666	G→T	intergenic (+89/+340)	B10998_00285 → / ← B10998_00286															0.074							hypothetical protein/hypothetical protein
336960	T→G	F38V (TTC→GTC)	rpmB →																						50S ribosomal protein L28
341810	C→A	P534Q (CCA→CAA)	B10998_00307 →															0.052							hypothetical protein
341815	C→A	H536N (CAT→AAT)	B10998_00307 →		0.113																			0.066	hypothetical protein
350017	T→G	L72R (CTT→CGT)	hmuU →		0.072								0.05												Hemin transport system permease protein HmuU
354285	C→A	intergenic (+11/‑227)	artM → / → dpnM				0.089																		Arginine transport ATP‑binding protein ArtM/Modification methylase DpnIIA
372189	T→G	E311D (GAA→GAC)	epsF ←												0.052										Type II secretion system protein F
390746	C→A	Q449K (CAA→AAA)	B10998_00354 →						0.068															0.055	hypothetical protein
403464	G→T	A606S (GCA→TCA)	topA →																				0.057		DNA topoisomerase 1
403479	C→A	P611T (CCA→ACA)	topA →				0.085																		DNA topoisomerase 1
403861	A→C	K738T (AAG→ACG)	topA →										0.051												DNA topoisomerase 1
419687	G→T	G81V (GGT→GTT)	rpsG →	1	1	1	1	1	1	1	1	1	1	1	1	1	1	1	1	1	1	1	1	1	30S ribosomal protein S7
419832	A→C	E129D (GAA→GAC)	rpsG →							0.121
435472	G→T	P292T (CCA→ACA)	B10998_00405 ←		0.091		0.104		0.072				0.083												hypothetical protein
445042	T→G	F117C (TTT→TGT)	btuD_2 →		0.051																				Vitamin B12 import ATP‑binding protein BtuD
445065	C→A	Q125K (CAA→AAA)	btuD_2 →	0.065			0.061							0.074											Vitamin B12 import ATP‑binding protein BtuD
477249	C→T	P9L (CCA→CTA)	rpsS →																	0.565		0.585			30S ribosomal protein S19
510277	C→A	D139Y (GAT→TAT)	rffG ←											0.053											dTDP‑glucose 4,6‑dehydratase 2
510292	C→A	D134Y (GAT→TAT)	rffG ←																0.07						dTDP‑glucose 4,6‑dehydratase 2
512432	G→T	C218* (TGC→TGA)	B10998_00489 ←																	0.054					hypothetical protein
545711	T→G	A26A (GCT→GCG)	soj →																		0.064			0.055	Sporulation initiation inhibitor protein Soj
574154	T→G	intergenic (+174/‑347)	B10998_00551 → / → mprA						0.088					0.097		0.06									hypothetical protein/Transcriptional repressor MprA
597044	G→C	intergenic (‑90/+75)	dtd ← / ← oxyR			0.077																			D‑aminoacyl‑tRNA deacylase/Hydrogen peroxide‑inducible genes activator
598519	+AATATCCTG	coding (610/816 nt)	minD ←																	0.155				0.14	Septum site‑determining protein MinD
616622	G→T	intergenic (‑166/‑536)	B10998_00594 ← / → B10998_00595																	0.057					hypothetical protein/hypothetical protein
616629	G→T	intergenic (‑173/‑529)	B10998_00594 ← / → B10998_00595		0.109				0.081							0.073		0.067							hypothetical protein/hypothetical protein
626022	G→T	intergenic (+26/‑20)	citN → / → B10998_00603				0.09								0.058			0.063	0.054		0.086				Citrate transporter/hypothetical protein
626060	G→T	G7C (GGT→TGT)	B10998_00603 →				0.065																		hypothetical protein
628062	A→C	E83D (GAA→GAC)	atoD_1 →												0.062		0.071								Acetate CoA‑transferase subunit alpha
642676	A→C	A651A (GCT→GCG)	recC ←	0.055											0.055										RecBCD enzyme subunit RecC
643336	A→T	P431P (CCT→CCA)	recC ←											0.064											RecBCD enzyme subunit RecC
648297	A→C	intergenic (‑195/‑61)	folE2 ← / → metC			0.095												0.052							GTP cyclohydrolase FolE2/Cystathionine beta‑lyase
655907	T→G	L191R (CTG→CGG)	fpr_2 →	0.071																					Ferredoxin‑‑NADP reductase
682223	C→A	E110* (GAA→TAA)	prsA ←																	0.083					Foldase protein PrsA
697329	T→G	intergenic (+8/‑2)	B10998_00655 → / → B10998_00656										0.062												hypothetical protein/hypothetical protein
697341	C→A	S4Y (TCT→TAT)	B10998_00656 →				0.077																		hypothetical protein
701138	C→T	M1M (ATG→ATA) †	B10998_00659 ←													0.083									hypothetical protein
705494	A→T	L15Q (CTA→CAA)	lrp_1 ←	0.057																					Leucine‑responsive regulatory protein
723389	G→T	D288Y (GAT→TAT)	fabH_2 →																			0.06			3‑oxoacyl‑[acyl‑carrier‑protein] synthase 3
723397	G→T	G290G (GGG→GGT)	fabH_2 →															0.115							3‑oxoacyl‑[acyl‑carrier‑protein] synthase 3
723404	A→C	S293R (AGC→CGC)	fabH_2 →															0.057							3‑oxoacyl‑[acyl‑carrier‑protein] synthase 3
736710	G→T	F61L (TTC→TTA)	B10998_00694 ←							0.076		0.113													hypothetical protein
736719	A→C	A58A (GCT→GCG)	B10998_00694 ←			0.076																			hypothetical protein
743455	A→C	E221D (GAA→GAC)	dhaK →							0.051															Dihydroxyacetone kinase
767057	Δ6 bp	coding (2715‑2720/3726 nt)	B10998_00716 ←																					0.073	hypothetical protein
769876	A→C	intergenic (‑100/+1102)	B10998_00716 ← / ← B10998_00717			0.051				0.075			0.062						0.058						hypothetical protein/Alcohol dehydrogenase
834499	G→A	intergenic (‑761/+145)	ispB ← / ← B10998_00787															0.054							Octaprenyl diphosphate synthase/hypothetical protein
835794	C→A	intergenic (+724/‑102)	B10998_00788 → / → rplU				0.108													0.094			0.077		hypothetical protein/50S ribosomal protein L21
835801	G→T	intergenic (+731/‑95)	B10998_00788 → / → rplU				0.084																		hypothetical protein/50S ribosomal protein L21
835875	G→T	intergenic (+805/‑21)	B10998_00788 → / → rplU				0.054						0.091		0.071									0.078	hypothetical protein/50S ribosomal protein L21
856409	A→C	I219I (ATA→ATC)	rsmH →										0.091												Ribosomal RNA small subunit methyltransferase H
904237	G→A	H343Y (CAT→TAT)	B10998_00850 ←					0.068																	putative FAD‑linked oxidoreductase
908312	C→A	Q240K (CAA→AAA)	B10998_00854 →																0.059						hypothetical protein
908332	A→C	E246D (GAA→GAC)	B10998_00854 →													0.066			0.069						hypothetical protein
939016	T→A	Q321L (CAG→CTG)	smc ←																	0.065					Chromosome partition protein Smc
972355	C→T	R387C (CGT→TGT)	maeB →																				0.058		NADP‑dependent malic enzyme
1021029	G→A	intergenic (‑195/+225)	B10998_00946 ← / ← B10998_00947	0.909	1	1	1	1	1	1	0.938	1	1	1	0.924	1	0.895	1	1	1	0.912	1	1	0.426	hypothetical protein/tRNA‑Leu
1021683	A→C	intergenic (‑2/+29)	B10998_00949 ← / ← B10998_00950			0.054																			tRNA‑Gly/tRNA‑Gly
1027895	T→G	F105C (TTT→TGT)	B10998_00957 →				0.119																		hypothetical protein
1035701	G→T	A246E (GCA→GAA)	B10998_00963 ←														0.065	0.051							hypothetical protein
1035706	C→A	A244A (GCG→GCT)	B10998_00963 ←								0.071														hypothetical protein
1065736	G→T	intergenic (+365/+294)	htpX_3 → / ← ribC													0.086									Protease HtpX/Riboflavin synthase
1065765	C→A	intergenic (+394/+265)	htpX_3 → / ← ribC				0.105																		Protease HtpX/Riboflavin synthase
1065789	C→A	intergenic (+418/+241)	htpX_3 → / ← ribC																0.077						Protease HtpX/Riboflavin synthase
1137217	C→G	A181P (GCC→CCC)	hisZ ←						0.053						0.086										ATP phosphoribosyltransferase regulatory subunit
1156880	C→A	intergenic (‑158/+50)	hslV ← / ← B10998_01064										0.052												ATP‑dependent protease subunit HslV/hypothetical protein
1170083	C→T	G78R (GGA→AGA)	B10998_01077 ←					0.069	1	1															hypothetical protein
1170134	+A	coding (181/363 nt)	B10998_01077 ←																					0.395	hypothetical protein
1175451	T→G	T84P (ACG→CCG)	rhlE_2 ←												0.075							0.063			ATP‑dependent RNA helicase RhlE
1175463	C→A	V80L (GTA→TTA)	rhlE_2 ←						0.074																ATP‑dependent RNA helicase RhlE
1207437	C→A	intergenic (‑57/‑170)	cspE ← / → clpS		0.076																				Cold shock‑like protein CspE/ATP‑dependent Clp protease adapter protein ClpS
1230321	C→A	R1213R (CGC→CGA)	narZ →				0.065																		Respiratory nitrate reductase 2 alpha chain
1256608	C→A	E150* (GAA→TAA)	amiC ←																				0.086		N‑acetylmuramoyl‑L‑alanine amidase AmiC
1256638	C→A	D140Y (GAT→TAT)	amiC ←																	0.081	0.097				N‑acetylmuramoyl‑L‑alanine amidase AmiC
1278985	A→C	N301H (AAC→CAC)	glyQ →							0.076															Glycine‑‑tRNA ligase alpha subunit
1311043	G→T	A100S (GCC→TCC)	fhaC →													0.102									Filamentous hemagglutinin transporter protein FhaC
1311055	G→T	A104S (GCC→TCC)	fhaC →								0.086														Filamentous hemagglutinin transporter protein FhaC
1311075	C→A	F110L (TTC→TTA)	fhaC →							0.052															Filamentous hemagglutinin transporter protein FhaC
1323516	G→T	S168I (AGT→ATT)	B10998_01206 →								0.105						0.08								hypothetical protein
1344467	G→T	K499N (AAG→AAT)	B10998_01228 →						0.052																hypothetical protein
1344514	C→A	intergenic (+8/‑106)	B10998_01228 → / → sad			0.105																			hypothetical protein/Succinate semialdehyde dehydrogenase [NAD(P)+] Sad
1344518	G→T	intergenic (+12/‑102)	B10998_01228 → / → sad															0.051							hypothetical protein/Succinate semialdehyde dehydrogenase [NAD(P)+] Sad
1447987	A→C	V100G (GTA→GGA)	yqgF ←				0.051																		Putative pre‑16S rRNA nuclease
1519220	G→T	R383S (CGC→AGC)	rbbA ←														0.062								Ribosome‑associated ATPase
1519279	A→C	F363C (TTT→TGT)	rbbA ←												0.098					0.128					Ribosome‑associated ATPase
1539293	C→A	A237A (GCG→GCT)	bcgIA ←					0.051																	Restriction enzyme BgcI subunit alpha
1568202	G→T	intergenic (‑54/‑156)	metZ ← / → yaaA				0.084																		O‑succinylhomoserine sulfhydrylase/Peroxide stress resistance protein YaaA
1568208	G→T	intergenic (‑60/‑150)	metZ ← / → yaaA			0.085									0.074					0.072					O‑succinylhomoserine sulfhydrylase/Peroxide stress resistance protein YaaA
1568247	C→A	intergenic (‑99/‑111)	metZ ← / → yaaA					0.066																	O‑succinylhomoserine sulfhydrylase/Peroxide stress resistance protein YaaA
1575690	G→T	T458T (ACC→ACA)	B10998_01438 ←											0.065											hypothetical protein
1581930	G→T	intergenic (‑741/‑939)	B10998_01441 ← / → B10998_01442																						hypothetical protein/hypothetical protein
1620367	A→C	V214V (GTT→GTG)	sucB ←		0.06																				Dihydrolipoyllysine‑residue succinyltransferase component of 2‑oxoglutarate dehydrogenase complex
1621740	T→A	L720F (TTA→TTT)	sucA ←		0.056																				2‑oxoglutarate dehydrogenase E1 component
1621751	A→C	L717V (TTG→GTG)	sucA ←		0.153		0.117	0.117					0.11												2‑oxoglutarate dehydrogenase E1 component
1635481	G→T	S57* (TCA→TAA)	B10998_01493 ←	0.057				0.06																	hypothetical protein
1635491	C→A	E54* (GAA→TAA)	B10998_01493 ←												0.061										hypothetical protein
1696453	A→C	K13T (AAG→ACG)	ttcA →		0.124		0.102							0.137					0.07	0.161					tRNA‑cytidine(32) 2‑sulfurtransferase
1696459	T→A	I15N (ATC→AAC)	ttcA →											0.15											tRNA‑cytidine(32) 2‑sulfurtransferase
1696462	A→C	K16T (AAA→ACA)	ttcA →				0.08																		tRNA‑cytidine(32) 2‑sulfurtransferase
1697367	C→A	A4E (GCA→GAA)	yjhB →						0.059																Putative metabolite transport protein YjhB
1697370	G→T	R5I (AGA→ATA)	yjhB →				0.06						0.075												Putative metabolite transport protein YjhB
1802194	C→A	intergenic (‑92/+213)	carA ← / ← guaB										0.079												Carbamoyl‑phosphate synthase small chain/Inosine‑5'‑monophosphate dehydrogenase
1816917	C→A	T328T (ACC→ACA)	bamA_2 →						0.062																Outer membrane protein assembly factor BamA
1837773	C→A	A175S (GCC→TCC)	dgk ←											0.085						0.082					Deoxyguanosine kinase
1837795	G→T	Y167* (TAC→TAA)	dgk ←																		0.104				Deoxyguanosine kinase
1837803	G→T	H165N (CAT→AAT)	dgk ←												0.093										Deoxyguanosine kinase
1929681	A→C	L80W (TTG→TGG)	cydD ←											0.064											ATP‑binding/permease protein CydD
1940673	A→C	E232D (GAA→GAC)	B10998_01746 →							0.057										0.116					hypothetical protein
1943213	T→A	F1079Y (TTT→TAT)	B10998_01746 →									0.05													hypothetical protein
1943256	C→A	D1093E (GAC→GAA)	B10998_01746 →				0.062																		hypothetical protein
1943316	T→C	F1113F (TTT→TTC)	B10998_01746 →									0.051													hypothetical protein
1943321	A→T	Y1115F (TAT→TTT)	B10998_01746 →								0.063	0.068								0.053					hypothetical protein
1954883	C→A	L91I (CTC→ATC)	glcA →																				0.052		Glycolate permease GlcA
1954896	C→A	T95N (ACT→AAT)	glcA →												0.062										Glycolate permease GlcA
1955621	Δ1 bp	coding (1009/1644 nt)	glcA →	1	1	1	1	1	1	1	1	1	1	1	1	1	1	1	1	1	1	1	1	1	Glycolate permease GlcA
2060661	G→T	intergenic (‑601/+58)	folP ← / ← ftsH_2				0.054																		Dihydropteroate synthase/ATP‑dependent zinc metalloprotease FtsH
2079646	C→A	intergenic (+135/+37)	sttH → / ← B10998_01882			0.064																			Streptothricin hydrolase/hypothetical protein
2079661	G→T	intergenic (+150/+22)	sttH → / ← B10998_01882				0.053																		Streptothricin hydrolase/hypothetical protein
2079697	A→C	F305V (TTC→GTC)	B10998_01882 ←	0.079	0.065									0.054											hypothetical protein
2101092	T→G	S1818R (AGC→CGC)	B10998_01906 ←	0.068																					hypothetical protein
2101115	A→T	F1810Y (TTC→TAC)	B10998_01906 ←	0.05																					hypothetical protein
2109756	A→C	intergenic (‑489/‑1052)	rdgC ← / → B10998_01910											0.058											Recombination‑associated protein RdgC/hypothetical protein
2116278	A→C	Q395H (CAA→CAC)	qseC_2 →	0.068	0.056			0.051							0.057		0.069			0.052					Sensor protein QseC
2151036	C→A	intergenic (+692/+59)	B10998_01945 → / ← leuA		0.077	0.06	0.07						0.052							0.078		0.079			hypothetical protein/2‑isopropylmalate synthase
2167197	G→T	Q59K (CAA→AAA)	B10998_01963 ←											0.05											hypothetical protein
2175603	A→C	V30V (GTT→GTG)	B10998_01972 ←	0.075			0.057						0.07											0.062	hypothetical protein
2196999	T→G	E225D (GAA→GAC)	dnaE ←														0.05								DNA polymerase III subunit alpha
2221206	A→T	intergenic (‑1240/+141)	yhbU ← / ← B10998_02012												0.066										putative protease YhbU/hypothetical protein
2221211	G→T	intergenic (‑1245/+136)	yhbU ← / ← B10998_02012													0.061									putative protease YhbU/hypothetical protein
2221225	C→A	intergenic (‑1259/+122)	yhbU ← / ← B10998_02012						0.102	0.077									0.132	0.072					putative protease YhbU/hypothetical protein
2221228	A→T	intergenic (‑1262/+119)	yhbU ← / ← B10998_02012			0.051							0.055												putative protease YhbU/hypothetical protein
2221230	G→T	intergenic (‑1264/+117)	yhbU ← / ← B10998_02012									0.052													putative protease YhbU/hypothetical protein
2221233	G→T	intergenic (‑1267/+114)	yhbU ← / ← B10998_02012										0.058		0.055	0.054									putative protease YhbU/hypothetical protein
2221239	G→T	intergenic (‑1273/+108)	yhbU ← / ← B10998_02012	0.08				0.052				0.085				0.062	0.093		0.162	0.09				0.073	putative protease YhbU/hypothetical protein
2221247	A→C	intergenic (‑1281/+100)	yhbU ← / ← B10998_02012						0.058																putative protease YhbU/hypothetical protein
2266234	C→A	intergenic (‑282/+396)	phoB ← / ← proB									0.063													Phosphate regulon transcriptional regulatory protein PhoB/Glutamate 5‑kinase
2266265	A→T	intergenic (‑313/+365)	phoB ← / ← proB																				0.097		Phosphate regulon transcriptional regulatory protein PhoB/Glutamate 5‑kinase
2266266	G→T	intergenic (‑314/+364)	phoB ← / ← proB											0.063						0.083					Phosphate regulon transcriptional regulatory protein PhoB/Glutamate 5‑kinase
2266275	G→T	intergenic (‑323/+355)	phoB ← / ← proB									0.087						0.053		0.066			0.086		Phosphate regulon transcriptional regulatory protein PhoB/Glutamate 5‑kinase
2266279	G→T	intergenic (‑327/+351)	phoB ← / ← proB						0.072			0.13			0.059	0.101				0.081				0.08	Phosphate regulon transcriptional regulatory protein PhoB/Glutamate 5‑kinase
2281012	A→C	D106E (GAT→GAG)	ndhJ ←	0.154	0.113		0.09		0.123	0.055			0.092	0.122		0.056			0.057		0.1	0.101	0.068		NAD(P)H‑quinone oxidoreductase subunit J, chloroplastic
2284236	A→C	F83C (TTT→TGT)	murJ ←	0.067																					putative lipid II flippase MurJ
2293514	T→A	K867M (AAG→ATG)	leuS ←						0.059				0.07												Leucine‑‑tRNA ligase
2298336	T→A	M51L (ATG→TTG)	ptsH ←				0.06																		Phosphocarrier protein HPr
2298389	A→C	V33G (GTG→GGG)	ptsH ←																					0.078	Phosphocarrier protein HPr
2298402	A→C	F29V (TTT→GTT)	ptsH ←						0.166										0.089						Phosphocarrier protein HPr
270217	G→T	D3170Y (GAT→TAT)	B10998_00250 →		1	?	?	1	1	?	?	1	1	1	1	?	?	1	1	?	?	?	?	?	hypothetical protein
270238	A→C	K3177Q (AAA→CAA)	B10998_00250 →		1	?	?	1	1	1	?	1	1	1	1	?	?	1	1	?	?	?	?	?	hypothetical protein
270275	G→A	R3189K (AGA→AAA)	B10998_00250 →		1	?	?	1	1	?	?	1	1	1	1	?	?	1	1	?	?	?	?	?	hypothetical protein
270277	T→C	S3190P (TCA→CCA)	B10998_00250 →		1	?	?	1	1	1	?	1	1	1	1	?	?	1	1	?	?	?	?	?	hypothetical protein
270286	C→T	L3193L (CTG→TTG)	B10998_00250 →		1	?	?	1	1	?	?	1	1	1	?	?	?	1	?	?	?	?	?	?	hypothetical protein
270299	T→C	L3197P (CTC→CCC)	B10998_00250 →		1	?	?	1	1	1	?	1	1	1	1	?	?	1	1	?	?	?	?	?	hypothetical protein
270301	2 bp→AG	coding (9592‑9593/10911 nt)	B10998_00250 →		1	?	?	1	1	?	?	1	1	1	1	?	?		1	?	?	?	?	?	hypothetical protein
270302	C→G	A3198G (GCT→GGT)	B10998_00250 →			?	?			1	?					?	?	1		?	?	?	?	?	hypothetical protein
270307	A→C	N3200H (AAC→CAC)	B10998_00250 →		1	?	?	1	1	1	?	1	1	1	1	?	?	1	1	?	?	?	?	?	hypothetical protein

## Sheet: Mutations_in_library
Position	Mutation	Annotation	Gene	Mutant Library	P1L1	P2L1	P3L1	P1L2	P2L2	P3L2	P1L3	P2L3	P3L3	P1L4	P2L4	P3L4	P1L5	P2L5	P3L5	D10L1	D10L2	D10L3	D10L4	D10L5	Description
419687	G→T	G81V (GGT→GTT)	rpsG →	1	1	1	1	1	1	1	1	1	1	1	1	1	1	1	1	1	1	1	1	1	30S ribosomal protein S7
1955621	Δ1 bp	coding (1009/1644 nt)	glcA →	1	1	1	1	1	1	1	1	1	1	1	1	1	1	1	1	1	1	1	1	1	Glycolate permease GlcA
1021029	G→A	intergenic (‑195/+225)	B10998_00946 ← / ← B10998_00947	0.909	1	1	1	1	1	1	0.938	1	1	1	0.924	1	0.895	1	1	1	0.912	1	1	0.426	hypothetical protein/tRNA‑Leu
315603	C→G	intergenic (+26/+403)	B10998_00285 → / ← B10998_00286	0.25				0.147			0.147	0.101		0.141	0.134		0.123	0.123		0.191					hypothetical protein/hypothetical protein
2281012	A→C	D106E (GAT→GAG)	ndhJ ←	0.154	0.113		0.09		0.123	0.055			0.092	0.122		0.056			0.057		0.1	0.101	0.068		NAD(P)H‑quinone oxidoreductase subunit J, chloroplastic
74889	G→T	intergenic (‑149/+7)	B10998_00064 ← / ← B10998_00065	0.117		0.126					0.154				0.119	0.098		0.116			0.093	0.107			hypothetical protein/hypothetical protein
194990	A→C	V88G (GTT→GGT)	lpxD ←	0.092	0.062	0.081	0.055						0.108	0.125	0.092	0.051	0.058	0.078	0.1	0.058	0.068		0.061		UDP‑3‑O‑acylglucosamine N‑acyltransferase
315612	G→C	intergenic (+35/+394)	B10998_00285 → / ← B10998_00286	0.083					0.058									0.052		0.054					hypothetical protein/hypothetical protein
2221239	G→T	intergenic (‑1273/+108)	yhbU ← / ← B10998_02012	0.08				0.052				0.085				0.062	0.093		0.162	0.09				0.073	putative protease YhbU/hypothetical protein
315614	A→C	intergenic (+37/+392)	B10998_00285 → / ← B10998_00286	0.079	0.093		0.072	0.08												0.074					hypothetical protein/hypothetical protein
2079697	A→C	F305V (TTC→GTC)	B10998_01882 ←	0.079	0.065									0.054											hypothetical protein
2175603	A→C	V30V (GTT→GTG)	B10998_01972 ←	0.075			0.057						0.07											0.062	hypothetical protein
655907	T→G	L191R (CTG→CGG)	fpr_2 →	0.071																					Ferredoxin‑‑NADP reductase
2101092	T→G	S1818R (AGC→CGC)	B10998_01906 ←	0.068																					hypothetical protein
2116278	A→C	Q395H (CAA→CAC)	qseC_2 →	0.068	0.056			0.051							0.057		0.069			0.052					Sensor protein QseC
2284236	A→C	F83C (TTT→TGT)	murJ ←	0.067																					putative lipid II flippase MurJ
74876	G→T	intergenic (‑136/+20)	B10998_00064 ← / ← B10998_00065	0.066	0.054						0.097							0.055							hypothetical protein/hypothetical protein
445065	C→A	Q125K (CAA→AAA)	btuD_2 →	0.065			0.061							0.074											Vitamin B12 import ATP‑binding protein BtuD
272666	C→G	L276V (CTG→GTG)	B10998_00251 →	0.06																					hypothetical protein
705494	A→T	L15Q (CTA→CAA)	lrp_1 ←	0.057																					Leucine‑responsive regulatory protein
1635481	G→T	S57* (TCA→TAA)	B10998_01493 ←	0.057				0.06																	hypothetical protein
642676	A→C	A651A (GCT→GCG)	recC ←	0.055											0.055										RecBCD enzyme subunit RecC
216953	C→A	intergenic (+73/+1294)	hisD → / ← purB	0.053																			0.056		Histidinol dehydrogenase/Adenylosuccinate lyase
271683	A→T	intergenic (+63/‑158)	B10998_00250 → / → B10998_00251	0.053																					hypothetical protein/hypothetical protein
2101115	A→T	F1810Y (TTC→TAC)	B10998_01906 ←	0.05																					hypothetical protein

## Sheet: snpEff_output
Sample	Position	Mutation	Annotation	Gene	REF	ALT	Effect of the mutation	Frequency
D10L1	74916	T→G	S51R (AGC→CGC)	B10998_00065 ←	T	G	missense_variant	0.075
D10L1	83224	T→G	S171R (AGC→CGC)	B10998_00074 ←	T	G	missense_variant	0.117
D10L1	83263	C→A	V158F (GTT→TTT)	B10998_00074 ←	C	A	missense_variant	0.059
D10L1	194990	A→C	V88G (GTT→GGT)	lpxD ←	A	C	missense_variant	0.058
D10L1	315603	C→G	intergenic (+26/+403)	B10998_00285 → / ← B10998_00286	C	G	upstream_gene_variant	0.191
D10L1	315611	A→C	intergenic (+34/+395)	B10998_00285 → / ← B10998_00286	A	C	upstream_gene_variant	0.058
D10L1	315612	G→C	intergenic (+35/+394)	B10998_00285 → / ← B10998_00286	G	C	upstream_gene_variant	0.054
D10L1	315614	A→C	intergenic (+37/+392)	B10998_00285 → / ← B10998_00286	A	C	upstream_gene_variant	0.074
D10L1	315617	A→T	intergenic (+40/+389)	B10998_00285 → / ← B10998_00286	A	T	upstream_gene_variant	0.1
D10L1	315627	C→A	intergenic (+50/+379)	B10998_00285 → / ← B10998_00286	C	A	upstream_gene_variant	0.098
D10L1	419687	G→T	G81V (GGT→GTT)	rpsG →	G	T	missense_variant	1
D10L1	477249	C→T	P9L (CCA→CTA)	rpsS →	C	T	missense_variant	0.565
D10L1	512432	G→T	C218* (TGC→TGA)	B10998_00489 ←	G	T	stop_gained	0.054
D10L1	598519	+AATATCCTG	coding (610/816 nt)	minD ←	A	AAATATCCTG	conservative_inframe_insertion	0.155
D10L1	616622	G→T	intergenic (‑166/‑536)	B10998_00594 ← / → B10998_00595	G	T	upstream_gene_variant	0.057
D10L1	682223	C→A	E110* (GAA→TAA)	prsA ←	C	A	stop_gained	0.083
D10L1	835794	C→A	intergenic (+724/‑102)	B10998_00788 → / → rplU	C	A	upstream_gene_variant	0.094
D10L1	939016	T→A	Q321L (CAG→CTG)	smc ←	T	A	missense_variant	0.065
D10L1	1021029	G→A	intergenic (‑195/+225)	B10998_00946 ← / ← B10998_00947	G	A	upstream_gene_variant	1
D10L1	1256638	C→A	D140Y (GAT→TAT)	amiC ←	C	A	missense_variant	0.081
D10L1	1519279	A→C	F363C (TTT→TGT)	rbbA ←	A	C	missense_variant	0.128
D10L1	1568208	G→T	intergenic (‑60/‑150)	metZ ← / → yaaA	G	T	upstream_gene_variant	0.072
D10L1	1696453	A→C	K13T (AAG→ACG)	ttcA →	A	C	missense_variant	0.161
D10L1	1837773	C→A	A175S (GCC→TCC)	dgk ←	C	A	missense_variant	0.082
D10L1	1940673	A→C	E232D (GAA→GAC)	B10998_01746 →	A	C	missense_variant	0.116
D10L1	1943321	A→T	Y1115F (TAT→TTT)	B10998_01746 →	A	T	missense_variant	0.053
D10L1	1955621	Δ1 bp	coding (1009/1644 nt)	glcA →	GC	G	frameshift_variant	1
D10L1	2116278	A→C	Q395H (CAA→CAC)	qseC_2 →	A	C	missense_variant	0.052
D10L1	2151036	C→A	intergenic (+692/+59)	B10998_01945 → / ← leuA	C	A	upstream_gene_variant	0.078
D10L1	2221225	C→A	intergenic (‑1259/+122)	yhbU ← / ← B10998_02012	C	A	upstream_gene_variant	0.072
D10L1	2221239	G→T	intergenic (‑1273/+108)	yhbU ← / ← B10998_02012	G	T	upstream_gene_variant	0.09
D10L1	2266266	G→T	intergenic (‑314/+364)	phoB ← / ← proB	G	T	upstream_gene_variant	0.083
D10L1	2266275	G→T	intergenic (‑323/+355)	phoB ← / ← proB	G	T	upstream_gene_variant	0.066
D10L1	2266279	G→T	intergenic (‑327/+351)	phoB ← / ← proB	G	T	upstream_gene_variant	0.081
D10L2	74889	G→T	intergenic (‑149/+7)	B10998_00064 ← / ← B10998_00065	G	T	upstream_gene_variant	0.093
D10L2	83224	T→G	S171R (AGC→CGC)	B10998_00074 ←	T	G	missense_variant	0.089
D10L2	191253	T→G	H157Q (CAT→CAG)	tolQ →	T	G	missense_variant	0.052
D10L2	194990	A→C	V88G (GTT→GGT)	lpxD ←	A	C	missense_variant	0.068
D10L2	315617	A→T	intergenic (+40/+389)	B10998_00285 → / ← B10998_00286	A	T	upstream_gene_variant	0.072
D10L2	315623	C→A	intergenic (+46/+383)	B10998_00285 → / ← B10998_00286	C	A	upstream_gene_variant	0.156
D10L2	315632	G→C	intergenic (+55/+374)	B10998_00285 → / ← B10998_00286	G	C	upstream_gene_variant	0.127
D10L2	419687	G→T	G81V (GGT→GTT)	rpsG →	G	T	missense_variant	1
D10L2	545711	T→G	A26A (GCT→GCG)	soj →	T	G	synonymous_variant	0.064
D10L2	626022	G→T	intergenic (+26/‑20)	citN → / → B10998_00603	G	T	upstream_gene_variant	0.086
D10L2	1021029	G→A	intergenic (‑195/+225)	B10998_00946 ← / ← B10998_00947	G	A	upstream_gene_variant	0.912
D10L2	1256638	C→A	D140Y (GAT→TAT)	amiC ←	C	A	missense_variant	0.097
D10L2	1837795	G→T	Y167* (TAC→TAA)	dgk ←	G	T	stop_gained	0.104
D10L2	1955621	Δ1 bp	coding (1009/1644 nt)	glcA →	GC	G	frameshift_variant	1
D10L2	2281012	A→C	D106E (GAT→GAG)	ndhJ ←	A	C	missense_variant	0.1
D10L3	74889	G→T	intergenic (‑149/+7)	B10998_00064 ← / ← B10998_00065	G	T	upstream_gene_variant	0.107
D10L3	419687	G→T	G81V (GGT→GTT)	rpsG →	G	T	missense_variant	1
D10L3	477249	C→T	P9L (CCA→CTA)	rpsS →	C	T	missense_variant	0.585
D10L3	723389	G→T	D288Y (GAT→TAT)	fabH_2 →	G	T	missense_variant	0.06
D10L3	1021029	G→A	intergenic (‑195/+225)	B10998_00946 ← / ← B10998_00947	G	A	upstream_gene_variant	1
D10L3	1175451	T→G	T84P (ACG→CCG)	rhlE_2 ←	T	G	missense_variant	0.063
D10L3	1955621	Δ1 bp	coding (1009/1644 nt)	glcA →	GC	G	frameshift_variant	1
D10L3	2151036	C→A	intergenic (+692/+59)	B10998_01945 → / ← leuA	C	A	upstream_gene_variant	0.079
D10L3	2281012	A→C	D106E (GAT→GAG)	ndhJ ←	A	C	missense_variant	0.101
D10L4	74916	T→G	S51R (AGC→CGC)	B10998_00065 ←	T	G	missense_variant	0.067
D10L4	194990	A→C	V88G (GTT→GGT)	lpxD ←	A	C	missense_variant	0.061
D10L4	216953	C→A	intergenic (+73/+1294)	hisD → / ← purB	C	A	upstream_gene_variant	0.056
D10L4	315632	G→C	intergenic (+55/+374)	B10998_00285 → / ← B10998_00286	G	C	upstream_gene_variant	0.132
D10L4	403464	G→T	A606S (GCA→TCA)	topA →	G	T	missense_variant	0.057
D10L4	419687	G→T	G81V (GGT→GTT)	rpsG →	G	T	missense_variant	1
D10L4	835794	C→A	intergenic (+724/‑102)	B10998_00788 → / → rplU	C	A	upstream_gene_variant	0.077
D10L4	972355	C→T	R387C (CGT→TGT)	maeB →	C	T	missense_variant	0.058
D10L4	1021029	G→A	intergenic (‑195/+225)	B10998_00946 ← / ← B10998_00947	G	A	upstream_gene_variant	1
D10L4	1256608	C→A	E150* (GAA→TAA)	amiC ←	C	A	stop_gained	0.086
D10L4	1954883	C→A	L91I (CTC→ATC)	glcA →	C	A	missense_variant	0.052
D10L4	1955621	Δ1 bp	coding (1009/1644 nt)	glcA →	GC	G	frameshift_variant	1
D10L4	2266265	A→T	intergenic (‑313/+365)	phoB ← / ← proB	A	T	upstream_gene_variant	0.097
D10L4	2266275	G→T	intergenic (‑323/+355)	phoB ← / ← proB	G	T	upstream_gene_variant	0.086
D10L4	2281012	A→C	D106E (GAT→GAG)	ndhJ ←	A	C	missense_variant	0.068
D10L5	74916	T→G	S51R (AGC→CGC)	B10998_00065 ←	T	G	missense_variant	0.072
D10L5	170555	A→C	E266D (GAA→GAC)	feoB →	A	C	missense_variant	0.082
D10L5	171644	T→G	S629R (AGT→AGG)	feoB →	T	G	missense_variant	0.073
D10L5	315627	C→A	intergenic (+50/+379)	B10998_00285 → / ← B10998_00286	C	A	upstream_gene_variant	0.116
D10L5	341815	C→A	H536N (CAT→AAT)	B10998_00307 →	C	A	missense_variant	0.066
D10L5	390746	C→A	Q449K (CAA→AAA)	B10998_00354 →	C	A	missense_variant	0.055
D10L5	419687	G→T	G81V (GGT→GTT)	rpsG →	G	T	missense_variant	1
D10L5	545711	T→G	A26A (GCT→GCG)	soj →	T	G	synonymous_variant	0.055
D10L5	598519	+AATATCCTG	coding (610/816 nt)	minD ←	A	AAATATCCTG	conservative_inframe_insertion	0.14
D10L5	767057	Δ6 bp	coding (2715‑2720/3726 nt)	B10998_00716 ←	ACCATTG	A	disruptive_inframe_deletion	0.073
D10L5	835875	G→T	intergenic (+805/‑21)	B10998_00788 → / → rplU	G	T	upstream_gene_variant	0.078
D10L5	1021029	G→A	intergenic (‑195/+225)	B10998_00946 ← / ← B10998_00947	G	A	upstream_gene_variant	0.426
D10L5	1170134	+A	coding (181/363 nt)	B10998_01077 ←	T	TA	frameshift_variant	0.395
D10L5	1955621	Δ1 bp	coding (1009/1644 nt)	glcA →	GC	G	frameshift_variant	1
D10L5	2175603	A→C	V30V (GTT→GTG)	B10998_01972 ←	A	C	synonymous_variant	0.062
D10L5	2221239	G→T	intergenic (‑1273/+108)	yhbU ← / ← B10998_02012	G	T	upstream_gene_variant	0.073
D10L5	2266279	G→T	intergenic (‑327/+351)	phoB ← / ← proB	G	T	upstream_gene_variant	0.08
D10L5	2298389	A→C	V33G (GTG→GGG)	ptsH ←	A	C	missense_variant	0.078
P1L1	74872	G→T	intergenic (‑132/+24)	B10998_00064 ← / ← B10998_00065	G	T	upstream_gene_variant	0.114
P1L1	74876	G→T	intergenic (‑136/+20)	B10998_00064 ← / ← B10998_00065	G	T	upstream_gene_variant	0.054
P1L1	74916	T→G	S51R (AGC→CGC)	B10998_00065 ←	T	G	missense_variant	0.092
P1L1	98389	T→A	S89T (TCA→ACA)	B10998_00093 →	T	A	missense_variant	0.062
P1L1	191253	T→G	H157Q (CAT→CAG)	tolQ →	T	G	missense_variant	0.053
P1L1	194990	A→C	V88G (GTT→GGT)	lpxD ←	A	C	missense_variant	0.062
P1L1	315611	A→C	intergenic (+34/+395)	B10998_00285 → / ← B10998_00286	A	C	upstream_gene_variant	0.08
P1L1	315614	A→C	intergenic (+37/+392)	B10998_00285 → / ← B10998_00286	A	C	upstream_gene_variant	0.093
P1L1	315617	A→T	intergenic (+40/+389)	B10998_00285 → / ← B10998_00286	A	T	upstream_gene_variant	0.086
P1L1	315632	G→C	intergenic (+55/+374)	B10998_00285 → / ← B10998_00286	G	C	upstream_gene_variant	0.18
P1L1	341815	C→A	H536N (CAT→AAT)	B10998_00307 →	C	A	missense_variant	0.113
P1L1	350017	T→G	L72R (CTT→CGT)	hmuU →	T	G	missense_variant	0.072
P1L1	419687	G→T	G81V (GGT→GTT)	rpsG →	G	T	missense_variant	1
P1L1	435472	G→T	P292T (CCA→ACA)	B10998_00405 ←	G	T	missense_variant	0.091
P1L1	445042	T→G	F117C (TTT→TGT)	btuD_2 →	T	G	missense_variant	0.051
P1L1	616629	G→T	intergenic (‑173/‑529)	B10998_00594 ← / → B10998_00595	G	T	upstream_gene_variant	0.109
P1L1	1021029	G→A	intergenic (‑195/+225)	B10998_00946 ← / ← B10998_00947	G	A	upstream_gene_variant	1
P1L1	1207437	C→A	intergenic (‑57/‑170)	cspE ← / → clpS	C	A	upstream_gene_variant	0.076
P1L1	1620367	A→C	V214V (GTT→GTG)	sucB ←	A	C	synonymous_variant	0.06
P1L1	1621740	T→A	L720F (TTA→TTT)	sucA ←	T	A	missense_variant	0.056
P1L1	1621751	A→C	L717V (TTG→GTG)	sucA ←	A	C	missense_variant	0.153
P1L1	1696453	A→C	K13T (AAG→ACG)	ttcA →	A	C	missense_variant	0.124
P1L1	1955621	Δ1 bp	coding (1009/1644 nt)	glcA →	GC	G	frameshift_variant	1
P1L1	2079697	A→C	F305V (TTC→GTC)	B10998_01882 ←	A	C	missense_variant	0.065
P1L1	2116278	A→C	Q395H (CAA→CAC)	qseC_2 →	A	C	missense_variant	0.056
P1L1	2151036	C→A	intergenic (+692/+59)	B10998_01945 → / ← leuA	C	A	upstream_gene_variant	0.077
P1L1	2281012	A→C	D106E (GAT→GAG)	ndhJ ←	A	C	missense_variant	0.113
P1L2	74916	T→G	S51R (AGC→CGC)	B10998_00065 ←	T	G	missense_variant	0.08
P1L2	216981	G→T	intergenic (+101/+1266)	hisD → / ← purB	G	T	upstream_gene_variant	0.063
P1L2	315595	A→T	intergenic (+18/+411)	B10998_00285 → / ← B10998_00286	A	T	upstream_gene_variant	0.084
P1L2	315603	C→G	intergenic (+26/+403)	B10998_00285 → / ← B10998_00286	C	G	upstream_gene_variant	0.147
P1L2	315614	A→C	intergenic (+37/+392)	B10998_00285 → / ← B10998_00286	A	C	upstream_gene_variant	0.08
P1L2	315623	C→A	intergenic (+46/+383)	B10998_00285 → / ← B10998_00286	C	A	upstream_gene_variant	0.171
P1L2	315632	G→C	intergenic (+55/+374)	B10998_00285 → / ← B10998_00286	G	C	upstream_gene_variant	0.162
P1L2	419687	G→T	G81V (GGT→GTT)	rpsG →	G	T	missense_variant	1
P1L2	904237	G→A	H343Y (CAT→TAT)	B10998_00850 ←	G	A	missense_variant	0.068
P1L2	1021029	G→A	intergenic (‑195/+225)	B10998_00946 ← / ← B10998_00947	G	A	upstream_gene_variant	1
P1L2	1170083	C→T	G78R (GGA→AGA)	B10998_01077 ←	C	T	missense_variant	0.069
P1L2	1539293	C→A	A237A (GCG→GCT)	bcgIA ←	C	A	synonymous_variant	0.051
P1L2	1568247	C→A	intergenic (‑99/‑111)	metZ ← / → yaaA	C	A	upstream_gene_variant	0.066
P1L2	1621751	A→C	L717V (TTG→GTG)	sucA ←	A	C	missense_variant	0.117
P1L2	1635481	G→T	S57* (TCA→TAA)	B10998_01493 ←	G	T	stop_gained	0.06
P1L2	1955621	Δ1 bp	coding (1009/1644 nt)	glcA →	GC	G	frameshift_variant	1
P1L2	2116278	A→C	Q395H (CAA→CAC)	qseC_2 →	A	C	missense_variant	0.051
P1L2	2221239	G→T	intergenic (‑1273/+108)	yhbU ← / ← B10998_02012	G	T	upstream_gene_variant	0.052
P1L3	74876	G→T	intergenic (‑136/+20)	B10998_00064 ← / ← B10998_00065	G	T	upstream_gene_variant	0.097
P1L3	74889	G→T	intergenic (‑149/+7)	B10998_00064 ← / ← B10998_00065	G	T	upstream_gene_variant	0.154
P1L3	74916	T→G	S51R (AGC→CGC)	B10998_00065 ←	T	G	missense_variant	0.086
P1L3	315603	C→G	intergenic (+26/+403)	B10998_00285 → / ← B10998_00286	C	G	upstream_gene_variant	0.147
P1L3	315617	A→T	intergenic (+40/+389)	B10998_00285 → / ← B10998_00286	A	T	upstream_gene_variant	0.063
P1L3	315623	C→A	intergenic (+46/+383)	B10998_00285 → / ← B10998_00286	C	A	upstream_gene_variant	0.088
P1L3	419687	G→T	G81V (GGT→GTT)	rpsG →	G	T	missense_variant	1
P1L3	1021029	G→A	intergenic (‑195/+225)	B10998_00946 ← / ← B10998_00947	G	A	upstream_gene_variant	0.938
P1L3	1035706	C→A	A244A (GCG→GCT)	B10998_00963 ←	C	A	synonymous_variant	0.071
P1L3	1311055	G→T	A104S (GCC→TCC)	fhaC →	G	T	missense_variant	0.086
P1L3	1323516	G→T	S168I (AGT→ATT)	B10998_01206 →	G	T	missense_variant	0.105
P1L3	1943321	A→T	Y1115F (TAT→TTT)	B10998_01746 →	A	T	missense_variant	0.063
P1L3	1955621	Δ1 bp	coding (1009/1644 nt)	glcA →	GC	G	frameshift_variant	1
P1L4	40465	G→C	L27V (CTG→GTG)	thiG ←	G	C	missense_variant	0.079
P1L4	74916	T→G	S51R (AGC→CGC)	B10998_00065 ←	T	G	missense_variant	0.062
P1L4	194990	A→C	V88G (GTT→GGT)	lpxD ←	A	C	missense_variant	0.125
P1L4	252605	T→A	E185V (GAG→GTG)	purD ←	T	A	missense_variant	0.077
P1L4	272648	T→G	Y270D (TAT→GAT)	B10998_00251 →	T	G	missense_variant	0.105
P1L4	274943	A→T	Y33F (TAT→TTT)	tsaC →	A	T	missense_variant	0.089
P1L4	315603	C→G	intergenic (+26/+403)	B10998_00285 → / ← B10998_00286	C	G	upstream_gene_variant	0.141
P1L4	419687	G→T	G81V (GGT→GTT)	rpsG →	G	T	missense_variant	1
P1L4	445065	C→A	Q125K (CAA→AAA)	btuD_2 →	C	A	missense_variant	0.074
P1L4	510277	C→A	D139Y (GAT→TAT)	rffG ←	C	A	missense_variant	0.053
P1L4	574154	T→G	intergenic (+174/‑347)	B10998_00551 → / → mprA	T	G	upstream_gene_variant	0.097
P1L4	643336	A→T	P431P (CCT→CCA)	recC ←	A	T	synonymous_variant	0.064
P1L4	1021029	G→A	intergenic (‑195/+225)	B10998_00946 ← / ← B10998_00947	G	A	upstream_gene_variant	1
P1L4	1575690	G→T	T458T (ACC→ACA)	B10998_01438 ←	G	T	synonymous_variant	0.065
P1L4	1696453	A→C	K13T (AAG→ACG)	ttcA →	A	C	missense_variant	0.137
P1L4	1696459	T→A	I15N (ATC→AAC)	ttcA →	T	A	missense_variant	0.15
P1L4	1837773	C→A	A175S (GCC→TCC)	dgk ←	C	A	missense_variant	0.085
P1L4	1929681	A→C	L80W (TTG→TGG)	cydD ←	A	C	missense_variant	0.064
P1L4	1955621	Δ1 bp	coding (1009/1644 nt)	glcA →	GC	G	frameshift_variant	1
P1L4	2079697	A→C	F305V (TTC→GTC)	B10998_01882 ←	A	C	missense_variant	0.054
P1L4	2109756	A→C	intergenic (‑489/‑1052)	rdgC ← / → B10998_01910	A	C	upstream_gene_variant	0.058
P1L4	2167197	G→T	Q59K (CAA→AAA)	B10998_01963 ←	G	T	missense_variant	0.05
P1L4	2266266	G→T	intergenic (‑314/+364)	phoB ← / ← proB	G	T	upstream_gene_variant	0.063
P1L4	2281012	A→C	D106E (GAT→GAG)	ndhJ ←	A	C	missense_variant	0.122
P1L5	74872	G→T	intergenic (‑132/+24)	B10998_00064 ← / ← B10998_00065	G	T	upstream_gene_variant	0.107
P1L5	74916	T→G	S51R (AGC→CGC)	B10998_00065 ←	T	G	missense_variant	0.1
P1L5	83224	T→G	S171R (AGC→CGC)	B10998_00074 ←	T	G	missense_variant	0.088
P1L5	191253	T→G	H157Q (CAT→CAG)	tolQ →	T	G	missense_variant	0.077
P1L5	194990	A→C	V88G (GTT→GGT)	lpxD ←	A	C	missense_variant	0.058
P1L5	252605	T→A	E185V (GAG→GTG)	purD ←	T	A	missense_variant	0.051
P1L5	315603	C→G	intergenic (+26/+403)	B10998_00285 → / ← B10998_00286	C	G	upstream_gene_variant	0.123
P1L5	315611	A→C	intergenic (+34/+395)	B10998_00285 → / ← B10998_00286	A	C	upstream_gene_variant	0.064
P1L5	315627	C→A	intergenic (+50/+379)	B10998_00285 → / ← B10998_00286	C	A	upstream_gene_variant	0.138
P1L5	315632	G→C	intergenic (+55/+374)	B10998_00285 → / ← B10998_00286	G	C	upstream_gene_variant	0.116
P1L5	315653	G→T	intergenic (+76/+353)	B10998_00285 → / ← B10998_00286	G	T	upstream_gene_variant	0.081
P1L5	419687	G→T	G81V (GGT→GTT)	rpsG →	G	T	missense_variant	1
P1L5	628062	A→C	E83D (GAA→GAC)	atoD_1 →	A	C	missense_variant	0.071
P1L5	1021029	G→A	intergenic (‑195/+225)	B10998_00946 ← / ← B10998_00947	G	A	upstream_gene_variant	0.895
P1L5	1035701	G→T	A246E (GCA→GAA)	B10998_00963 ←	G	T	missense_variant	0.065
P1L5	1323516	G→T	S168I (AGT→ATT)	B10998_01206 →	G	T	missense_variant	0.08
P1L5	1519220	G→T	R383S (CGC→AGC)	rbbA ←	G	T	missense_variant	0.062
P1L5	1955621	Δ1 bp	coding (1009/1644 nt)	glcA →	GC	G	frameshift_variant	1
P1L5	2116278	A→C	Q395H (CAA→CAC)	qseC_2 →	A	C	missense_variant	0.069
P1L5	2196999	T→G	E225D (GAA→GAC)	dnaE ←	T	G	missense_variant	0.05
P1L5	2221239	G→T	intergenic (‑1273/+108)	yhbU ← / ← B10998_02012	G	T	upstream_gene_variant	0.093
P2L1	74889	G→T	intergenic (‑149/+7)	B10998_00064 ← / ← B10998_00065	G	T	upstream_gene_variant	0.126
P2L1	98374	T→A	S84T (TCA→ACA)	B10998_00093 →	T	A	missense_variant	0.055
P2L1	194990	A→C	V88G (GTT→GGT)	lpxD ←	A	C	missense_variant	0.081
P2L1	315632	G→C	intergenic (+55/+374)	B10998_00285 → / ← B10998_00286	G	C	upstream_gene_variant	0.146
P2L1	419687	G→T	G81V (GGT→GTT)	rpsG →	G	T	missense_variant	1
P2L1	597044	G→C	intergenic (‑90/+75)	dtd ← / ← oxyR	G	C	upstream_gene_variant	0.077
P2L1	648297	A→C	intergenic (‑195/‑61)	folE2 ← / → metC	A	C	upstream_gene_variant	0.095
P2L1	736719	A→C	A58A (GCT→GCG)	B10998_00694 ←	A	C	synonymous_variant	0.076
P2L1	769876	A→C	intergenic (‑100/+1102)	B10998_00716 ← / ← B10998_00717	A	C	upstream_gene_variant	0.051
P2L1	1021029	G→A	intergenic (‑195/+225)	B10998_00946 ← / ← B10998_00947	G	A	upstream_gene_variant	1
P2L1	1021683	A→C	intergenic (‑2/+29)	B10998_00949 ← / ← B10998_00950	A	C	upstream_gene_variant	0.054
P2L1	1344514	C→A	intergenic (+8/‑106)	B10998_01228 → / → sad	C	A	upstream_gene_variant	0.105
P2L1	1568208	G→T	intergenic (‑60/‑150)	metZ ← / → yaaA	G	T	upstream_gene_variant	0.085
P2L1	1955621	Δ1 bp	coding (1009/1644 nt)	glcA →	GC	G	frameshift_variant	1
P2L1	2079646	C→A	intergenic (+135/+37)	sttH → / ← B10998_01882	C	A	upstream_gene_variant	0.064
P2L1	2151036	C→A	intergenic (+692/+59)	B10998_01945 → / ← leuA	C	A	upstream_gene_variant	0.06
P2L1	2221228	A→T	intergenic (‑1262/+119)	yhbU ← / ← B10998_02012	A	T	upstream_gene_variant	0.051
P2L2	74916	T→G	S51R (AGC→CGC)	B10998_00065 ←	T	G	missense_variant	0.07
P2L2	83224	T→G	S171R (AGC→CGC)	B10998_00074 ←	T	G	missense_variant	0.094
P2L2	105106	C→A	T173N (ACC→AAC)	B10998_00103 →	C	A	missense_variant	0.077
P2L2	105132	C→A	R182R (CGG→AGG)	B10998_00103 →	C	A	synonymous_variant	0.054
P2L2	315612	G→C	intergenic (+35/+394)	B10998_00285 → / ← B10998_00286	G	C	upstream_gene_variant	0.058
P2L2	315632	G→T	intergenic (+55/+374)	B10998_00285 → / ← B10998_00286	G	T	upstream_gene_variant	0.141
P2L2	390746	C→A	Q449K (CAA→AAA)	B10998_00354 →	C	A	missense_variant	0.068
P2L2	419687	G→T	G81V (GGT→GTT)	rpsG →	G	T	missense_variant	1
P2L2	435472	G→T	P292T (CCA→ACA)	B10998_00405 ←	G	T	missense_variant	0.072
P2L2	574154	T→G	intergenic (+174/‑347)	B10998_00551 → / → mprA	T	G	upstream_gene_variant	0.088
P2L2	616629	G→T	intergenic (‑173/‑529)	B10998_00594 ← / → B10998_00595	G	T	upstream_gene_variant	0.081
P2L2	1021029	G→A	intergenic (‑195/+225)	B10998_00946 ← / ← B10998_00947	G	A	upstream_gene_variant	1
P2L2	1137217	C→G	A181P (GCC→CCC)	hisZ ←	C	G	missense_variant	0.053
P2L2	1170083	C→T	G78R (GGA→AGA)	B10998_01077 ←	C	T	missense_variant	1
P2L2	1170083	C→T	G78R (GGA→AGA)	B10998_01077 ←	C	T	missense_variant	1
P2L2	1175463	C→A	V80L (GTA→TTA)	rhlE_2 ←	C	A	missense_variant	0.074
P2L2	1344467	G→T	K499N (AAG→AAT)	B10998_01228 →	G	T	missense_variant	0.052
P2L2	1697367	C→A	A4E (GCA→GAA)	yjhB →	C	A	missense_variant	0.059
P2L2	1816917	C→A	T328T (ACC→ACA)	bamA_2 →	C	A	synonymous_variant	0.062
P2L2	1955621	Δ1 bp	coding (1009/1644 nt)	glcA →	GC	G	frameshift_variant	1
P2L2	2221225	C→A	intergenic (‑1259/+122)	yhbU ← / ← B10998_02012	C	A	upstream_gene_variant	0.102
P2L2	2221247	A→C	intergenic (‑1281/+100)	yhbU ← / ← B10998_02012	A	C	upstream_gene_variant	0.058
P2L2	2266279	G→T	intergenic (‑327/+351)	phoB ← / ← proB	G	T	upstream_gene_variant	0.072
P2L2	2281012	A→C	D106E (GAT→GAG)	ndhJ ←	A	C	missense_variant	0.123
P2L2	2293514	T→A	K867M (AAG→ATG)	leuS ←	T	A	missense_variant	0.059
P2L2	2298402	A→C	F29V (TTT→GTT)	ptsH ←	A	C	missense_variant	0.166
P2L3	74916	T→G	S51R (AGC→CGC)	B10998_00065 ←	T	G	missense_variant	0.072
P2L3	315603	C→G	intergenic (+26/+403)	B10998_00285 → / ← B10998_00286	C	G	upstream_gene_variant	0.101
P2L3	315617	A→T	intergenic (+40/+389)	B10998_00285 → / ← B10998_00286	A	T	upstream_gene_variant	0.075
P2L3	315632	G→C	intergenic (+55/+374)	B10998_00285 → / ← B10998_00286	G	C	upstream_gene_variant	0.111
P2L3	315653	G→T	intergenic (+76/+353)	B10998_00285 → / ← B10998_00286	G	T	upstream_gene_variant	0.055
P2L3	419687	G→T	G81V (GGT→GTT)	rpsG →	G	T	missense_variant	1
P2L3	736710	G→T	F61L (TTC→TTA)	B10998_00694 ←	G	T	missense_variant	0.113
P2L3	1021029	G→A	intergenic (‑195/+225)	B10998_00946 ← / ← B10998_00947	G	A	upstream_gene_variant	1
P2L3	1943213	T→A	F1079Y (TTT→TAT)	B10998_01746 →	T	A	missense_variant	0.05
P2L3	1943316	T→C	F1113F (TTT→TTC)	B10998_01746 →	T	C	synonymous_variant	0.051
P2L3	1943321	A→T	Y1115F (TAT→TTT)	B10998_01746 →	A	T	missense_variant	0.068
P2L3	1955621	Δ1 bp	coding (1009/1644 nt)	glcA →	GC	G	frameshift_variant	1
P2L3	2221230	G→T	intergenic (‑1264/+117)	yhbU ← / ← B10998_02012	G	T	upstream_gene_variant	0.052
P2L3	2221239	G→T	intergenic (‑1273/+108)	yhbU ← / ← B10998_02012	G	T	upstream_gene_variant	0.085
P2L3	2266234	C→A	intergenic (‑282/+396)	phoB ← / ← proB	C	A	upstream_gene_variant	0.063
P2L3	2266275	G→T	intergenic (‑323/+355)	phoB ← / ← proB	G	T	upstream_gene_variant	0.087
P2L3	2266279	G→T	intergenic (‑327/+351)	phoB ← / ← proB	G	T	upstream_gene_variant	0.13
P2L4	74889	G→T	intergenic (‑149/+7)	B10998_00064 ← / ← B10998_00065	G	T	upstream_gene_variant	0.119
P2L4	74916	T→G	S51R (AGC→CGC)	B10998_00065 ←	T	G	missense_variant	0.084
P2L4	83224	T→G	S171R (AGC→CGC)	B10998_00074 ←	T	G	missense_variant	0.113
P2L4	105112	A→T	D175V (GAT→GTT)	B10998_00103 →	A	T	missense_variant	0.106
P2L4	170555	A→C	E266D (GAA→GAC)	feoB →	A	C	missense_variant	0.09
P2L4	170560	A→C	N268T (AAC→ACC)	feoB →	A	C	missense_variant	0.055
P2L4	170580	A→C	I275L (ATC→CTC)	feoB →	A	C	missense_variant	0.245
P2L4	194990	A→C	V88G (GTT→GGT)	lpxD ←	A	C	missense_variant	0.092
P2L4	315603	C→G	intergenic (+26/+403)	B10998_00285 → / ← B10998_00286	A	T	upstream_gene_variant	0.134
P2L4	315617	A→T	intergenic (+40/+389)	B10998_00285 → / ← B10998_00286	G	C	upstream_gene_variant	0.078
P2L4	315632	G→C	intergenic (+55/+374)	B10998_00285 → / ← B10998_00286	T	G	upstream_gene_variant	0.195
P2L4	372189	T→G	E311D (GAA→GAC)	epsF ←	G	T	missense_variant	0.052
P2L4	419687	G→T	G81V (GGT→GTT)	rpsG →	G	T	missense_variant	1
P2L4	626022	G→T	intergenic (+26/‑20)	citN → / → B10998_00603	A	C	upstream_gene_variant	0.058
P2L4	628062	A→C	E83D (GAA→GAC)	atoD_1 →	A	C	missense_variant	0.062
P2L4	642676	A→C	A651A (GCT→GCG)	recC ←	G	T	synonymous_variant	0.055
P2L4	835875	G→T	intergenic (+805/‑21)	B10998_00788 → / → rplU	G	A	upstream_gene_variant	0.071
P2L4	1021029	G→A	intergenic (‑195/+225)	B10998_00946 ← / ← B10998_00947	C	G	upstream_gene_variant	0.924
P2L4	1137217	C→G	A181P (GCC→CCC)	hisZ ←	T	G	missense_variant	0.086
P2L4	1175451	T→G	T84P (ACG→CCG)	rhlE_2 ←	A	C	missense_variant	0.075
P2L4	1519279	A→C	F363C (TTT→TGT)	rbbA ←	G	T	missense_variant	0.098
P2L4	1568208	G→T	intergenic (‑60/‑150)	metZ ← / → yaaA	C	A	upstream_gene_variant	0.074
P2L4	1635491	C→A	E54* (GAA→TAA)	B10998_01493 ←	G	T	stop_gained	0.061
P2L4	1837803	G→T	H165N (CAT→AAT)	dgk ←	C	A	missense_variant	0.093
P2L4	1954896	C→A	T95N (ACT→AAT)	glcA →	C	A	missense_variant	0.062
P2L4	1955621	Δ1 bp	coding (1009/1644 nt)	glcA →	GC	G	frameshift_variant	1
P2L4	2116278	A→C	Q395H (CAA→CAC)	qseC_2 →	A	C	missense_variant	0.057
P2L4	2221206	A→T	intergenic (‑1240/+141)	yhbU ← / ← B10998_02012	A	T	upstream_gene_variant	0.066
P2L4	2221233	G→T	intergenic (‑1267/+114)	yhbU ← / ← B10998_02012	G	T	upstream_gene_variant	0.055
P2L4	2266279	G→T	intergenic (‑327/+351)	phoB ← / ← proB	G	T	upstream_gene_variant	0.059
P2L5	74872	G→T	intergenic (‑132/+24)	B10998_00064 ← / ← B10998_00065	G	T	upstream_gene_variant	0.134
P2L5	74876	G→T	intergenic (‑136/+20)	B10998_00064 ← / ← B10998_00065	G	T	upstream_gene_variant	0.055
P2L5	74889	G→T	intergenic (‑149/+7)	B10998_00064 ← / ← B10998_00065	G	T	upstream_gene_variant	0.116
P2L5	74916	T→G	S51R (AGC→CGC)	B10998_00065 ←	T	G	missense_variant	0.094
P2L5	74925	C→A	E48* (GAA→TAA)	B10998_00065 ←	C	A	stop_gained	0.079
P2L5	194990	A→C	V88G (GTT→GGT)	lpxD ←	A	C	missense_variant	0.078
P2L5	315603	C→G	intergenic (+26/+403)	B10998_00285 → / ← B10998_00286	C	G	upstream_gene_variant	0.123
P2L5	315612	G→C	intergenic (+35/+394)	B10998_00285 → / ← B10998_00286	G	C	upstream_gene_variant	0.052
P2L5	315623	C→A	intergenic (+46/+383)	B10998_00285 → / ← B10998_00286	C	A	upstream_gene_variant	0.169
P2L5	315627	C→A	intergenic (+50/+379)	B10998_00285 → / ← B10998_00286	C	A	upstream_gene_variant	0.12
P2L5	315632	G→C	intergenic (+55/+374)	B10998_00285 → / ← B10998_00286	G	C	upstream_gene_variant	0.144
P2L5	315666	G→T	intergenic (+89/+340)	B10998_00285 → / ← B10998_00286	G	T	upstream_gene_variant	0.074
P2L5	341810	C→A	P534Q (CCA→CAA)	B10998_00307 →	C	A	missense_variant	0.052
P2L5	419687	G→T	G81V (GGT→GTT)	rpsG →	G	T	missense_variant	1
P2L5	616629	G→T	intergenic (‑173/‑529)	B10998_00594 ← / → B10998_00595	G	T	upstream_gene_variant	0.067
P2L5	626022	G→T	intergenic (+26/‑20)	citN → / → B10998_00603	G	T	upstream_gene_variant	0.063
P2L5	648297	A→C	intergenic (‑195/‑61)	folE2 ← / → metC	A	C	upstream_gene_variant	0.052
P2L5	723397	G→T	G290G (GGG→GGT)	fabH_2 →	G	T	synonymous_variant	0.115
P2L5	723404	A→C	S293R (AGC→CGC)	fabH_2 →	A	C	missense_variant	0.057
P2L5	834499	G→A	intergenic (‑761/+145)	ispB ← / ← B10998_00787	G	A	upstream_gene_variant	0.054
P2L5	1021029	G→A	intergenic (‑195/+225)	B10998_00946 ← / ← B10998_00947	G	A	upstream_gene_variant	1
P2L5	1035701	G→T	A246E (GCA→GAA)	B10998_00963 ←	G	T	missense_variant	0.051
P2L5	1344518	G→T	intergenic (+12/‑102)	B10998_01228 → / → sad	G	T	upstream_gene_variant	0.051
P2L5	1955621	Δ1 bp	coding (1009/1644 nt)	glcA →	GC	G	frameshift_variant	1
P2L5	2266275	G→T	intergenic (‑323/+355)	phoB ← / ← proB	G	T	upstream_gene_variant	0.053
P3L1	74872	G→T	intergenic (‑132/+24)	B10998_00064 ← / ← B10998_00065	G	T	upstream_gene_variant	0.129
P3L1	83224	T→G	S171R (AGC→CGC)	B10998_00074 ←	T	G	missense_variant	0.086
P3L1	171644	T→G	S629R (AGT→AGG)	feoB →	T	G	missense_variant	0.077
P3L1	194990	A→C	V88G (GTT→GGT)	lpxD ←	A	C	missense_variant	0.055
P3L1	216991	C→A	intergenic (+111/+1256)	hisD → / ← purB	C	A	upstream_gene_variant	0.056
P3L1	252605	T→A	E185V (GAG→GTG)	purD ←	T	A	missense_variant	0.066
P3L1	255505	G→T	I178I (ATC→ATA)	etfA ←	G	T	synonymous_variant	0.075
P3L1	315608	G→T	intergenic (+31/+398)	B10998_00285 → / ← B10998_00286	G	T	upstream_gene_variant	0.249
P3L1	315614	A→C	intergenic (+37/+392)	B10998_00285 → / ← B10998_00286	A	C	upstream_gene_variant	0.072
P3L1	354285	C→A	intergenic (+11/‑227)	artM → / → dpnM	C	A	upstream_gene_variant	0.089
P3L1	403479	C→A	P611T (CCA→ACA)	topA →	C	A	missense_variant	0.085
P3L1	419687	G→T	G81V (GGT→GTT)	rpsG →	G	T	missense_variant	1
P3L1	435472	G→T	P292T (CCA→ACA)	B10998_00405 ←	G	T	missense_variant	0.104
P3L1	445065	C→A	Q125K (CAA→AAA)	btuD_2 →	C	A	missense_variant	0.061
P3L1	626022	G→T	intergenic (+26/‑20)	citN → / → B10998_00603	G	T	upstream_gene_variant	0.09
P3L1	626060	G→T	G7C (GGT→TGT)	B10998_00603 →	G	T	missense_variant	0.065
P3L1	697341	C→A	S4Y (TCT→TAT)	B10998_00656 →	C	A	missense_variant	0.077
P3L1	835794	C→A	intergenic (+724/‑102)	B10998_00788 → / → rplU	C	A	upstream_gene_variant	0.108
P3L1	835801	G→T	intergenic (+731/‑95)	B10998_00788 → / → rplU	G	T	upstream_gene_variant	0.084
P3L1	835875	G→T	intergenic (+805/‑21)	B10998_00788 → / → rplU	G	T	upstream_gene_variant	0.054
P3L1	1021029	G→A	intergenic (‑195/+225)	B10998_00946 ← / ← B10998_00947	G	A	upstream_gene_variant	1
P3L1	1027895	T→G	F105C (TTT→TGT)	B10998_00957 →	T	G	missense_variant	0.119
P3L1	1065765	C→A	intergenic (+394/+265)	htpX_3 → / ← ribC	C	A	downstream_gene_variant	0.105
P3L1	1230321	C→A	R1213R (CGC→CGA)	narZ →	C	A	synonymous_variant	0.065
P3L1	1447987	A→C	V100G (GTA→GGA)	yqgF ←	A	C	missense_variant	0.051
P3L1	1568202	G→T	intergenic (‑54/‑156)	metZ ← / → yaaA	G	T	upstream_gene_variant	0.084
P3L1	1621751	A→C	L717V (TTG→GTG)	sucA ←	A	C	missense_variant	0.117
P3L1	1696453	A→C	K13T (AAG→ACG)	ttcA →	A	C	missense_variant	0.102
P3L1	1696462	A→C	K16T (AAA→ACA)	ttcA →	A	C	missense_variant	0.08
P3L1	1697370	G→T	R5I (AGA→ATA)	yjhB →	G	T	missense_variant	0.06
P3L1	1943256	C→A	D1093E (GAC→GAA)	B10998_01746 →	C	A	missense_variant	0.062
P3L1	1955621	Δ1 bp	coding (1009/1644 nt)	glcA →	GC	G	frameshift_variant	1
P3L1	2060661	G→T	intergenic (‑601/+58)	folP ← / ← ftsH_2	G	T	upstream_gene_variant	0.054
P3L1	2079661	G→T	intergenic (+150/+22)	sttH → / ← B10998_01882	G	T	upstream_gene_variant	0.053
P3L1	2151036	C→A	intergenic (+692/+59)	B10998_01945 → / ← leuA	C	A	upstream_gene_variant	0.07
P3L1	2175603	A→C	V30V (GTT→GTG)	B10998_01972 ←	A	C	synonymous_variant	0.057
P3L1	2281012	A→C	D106E (GAT→GAG)	ndhJ ←	A	C	missense_variant	0.09
P3L1	2298336	T→A	M51L (ATG→TTG)	ptsH ←	T	A	missense_variant	0.06
P3L2	74897	C→A	*57L (TGA→TTA)	B10998_00065 ←	C	A	terminator mutation	0.075
P3L2	170555	A→C	E266D (GAA→GAC)	feoB →	A	C	missense_variant	0.06
P3L2	171644	T→G	S629R (AGT→AGG)	feoB →	T	G	missense_variant	0.068
P3L2	191253	T→G	H157Q (CAT→CAG)	tolQ →	T	G	missense_variant	0.051
P3L2	419687	G→T	G81V (GGT→GTT)	rpsG →	G	T	missense_variant	1
P3L2	419832	A→C	E129D (GAA→GAC)	rpsG →	A	C	missense_variant	0.121
P3L2	736710	G→T	F61L (TTC→TTA)	B10998_00694 ←	G	T	missense_variant	0.076
P3L2	743455	A→C	E221D (GAA→GAC)	dhaK →	A	C	missense_variant	0.051
P3L2	769876	A→C	intergenic (‑100/+1102)	B10998_00716 ← / ← B10998_00717	A	C	upstream_gene_variant	0.075
P3L2	1021029	G→A	intergenic (‑195/+225)	B10998_00946 ← / ← B10998_00947	G	A	upstream_gene_variant	1
P3L2	1170083	C→T	G78R (GGA→AGA)	B10998_01077 ←	C	T	missense_variant	1
P3L2	1278985	A→C	N301H (AAC→CAC)	glyQ →	A	C	missense_variant	0.076
P3L2	1311075	C→A	F110L (TTC→TTA)	fhaC →	C	A	missense_variant	0.052
P3L2	1940673	A→C	E232D (GAA→GAC)	B10998_01746 →	A	C	missense_variant	0.057
P3L2	1955621	Δ1 bp	coding (1009/1644 nt)	glcA →	GC	G	frameshift_variant	1
P3L2	2221225	C→A	intergenic (‑1259/+122)	yhbU ← / ← B10998_02012	C	A	upstream_gene_variant	0.077
P3L2	2281012	A→C	D106E (GAT→GAG)	ndhJ ←	A	C	missense_variant	0.055
P3L3	74916	T→G	S51R (AGC→CGC)	B10998_00065 ←	T	G	missense_variant	0.068
P3L3	194990	A→C	V88G (GTT→GGT)	lpxD ←	A	C	missense_variant	0.108
P3L3	272648	T→G	Y270D (TAT→GAT)	B10998_00251 →	T	G	missense_variant	0.061
P3L3	274918	A→T	I25F (ATT→TTT)	tsaC →	A	T	missense_variant	0.052
P3L3	315632	G→C	intergenic (+55/+374)	B10998_00285 → / ← B10998_00286	G	C	upstream_gene_variant	0.19
P3L3	350017	T→G	L72R (CTT→CGT)	hmuU →	T	G	missense_variant	0.05
P3L3	403861	A→C	K738T (AAG→ACG)	topA →	A	C	missense_variant	0.051
P3L3	419687	G→T	G81V (GGT→GTT)	rpsG →	G	T	missense_variant	1
P3L3	435472	G→T	P292T (CCA→ACA)	B10998_00405 ←	G	T	missense_variant	0.083
P3L3	697329	T→G	intergenic (+8/‑2)	B10998_00655 → / → B10998_00656	T	G	upstream_gene_variant	0.062
P3L3	769876	A→C	intergenic (‑100/+1102)	B10998_00716 ← / ← B10998_00717	A	C	upstream_gene_variant	0.062
P3L3	835875	G→T	intergenic (+805/‑21)	B10998_00788 → / → rplU	G	T	upstream_gene_variant	0.091
P3L3	856409	A→C	I219I (ATA→ATC)	rsmH →	A	C	synonymous_variant	0.091
P3L3	1021029	G→A	intergenic (‑195/+225)	B10998_00946 ← / ← B10998_00947	G	A	upstream_gene_variant	1
P3L3	1156880	C→A	intergenic (‑158/+50)	hslV ← / ← B10998_01064	C	A	upstream_gene_variant	0.052
P3L3	1621751	A→C	L717V (TTG→GTG)	sucA ←	A	C	missense_variant	0.11
P3L3	1697370	G→T	R5I (AGA→ATA)	yjhB →	G	T	missense_variant	0.075
P3L3	1802194	C→A	intergenic (‑92/+213)	carA ← / ← guaB	C	A	upstream_gene_variant	0.079
P3L3	1955621	Δ1 bp	coding (1009/1644 nt)	glcA →	GC	G	frameshift_variant	1
P3L3	2151036	C→A	intergenic (+692/+59)	B10998_01945 → / ← leuA	C	A	upstream_gene_variant	0.052
P3L3	2175603	A→C	V30V (GTT→GTG)	B10998_01972 ←	A	C	synonymous_variant	0.07
P3L3	2221228	A→T	intergenic (‑1262/+119)	yhbU ← / ← B10998_02012	A	T	upstream_gene_variant	0.055
P3L3	2221233	G→T	intergenic (‑1267/+114)	yhbU ← / ← B10998_02012	G	T	upstream_gene_variant	0.058
P3L3	2281012	A→C	D106E (GAT→GAG)	ndhJ ←	A	C	missense_variant	0.092
P3L3	2293514	T→A	K867M (AAG→ATG)	leuS ←	T	A	missense_variant	0.07
P3L4	74872	G→T	intergenic (‑132/+24)	B10998_00064 ← / ← B10998_00065	G	T	upstream_gene_variant	0.094
P3L4	74889	G→T	intergenic (‑149/+7)	B10998_00064 ← / ← B10998_00065	G	T	upstream_gene_variant	0.098
P3L4	74916	T→G	S51R (AGC→CGC)	B10998_00065 ←	T	G	missense_variant	0.059
P3L4	83224	T→G	S171R (AGC→CGC)	B10998_00074 ←	T	G	missense_variant	0.094
P3L4	191253	T→G	H157Q (CAT→CAG)	tolQ →	T	G	missense_variant	0.064
P3L4	194990	A→C	V88G (GTT→GGT)	lpxD ←	A	C	missense_variant	0.051
P3L4	315608	G→T	intergenic (+31/+398)	B10998_00285 → / ← B10998_00286	G	T	upstream_gene_variant	0.19
P3L4	419687	G→T	G81V (GGT→GTT)	rpsG →	G	T	missense_variant	1
P3L4	574154	T→G	intergenic (+174/‑347)	B10998_00551 → / → mprA	T	G	upstream_gene_variant	0.06
P3L4	616629	G→T	intergenic (‑173/‑529)	B10998_00594 ← / → B10998_00595	G	T	upstream_gene_variant	0.073
P3L4	701138	C→T	M1M (ATG→ATA) †	B10998_00659 ←	C	T	start_lost	0.083
P3L4	908332	A→C	E246D (GAA→GAC)	B10998_00854 →	A	C	missense_variant	0.066
P3L4	1021029	G→A	intergenic (‑195/+225)	B10998_00946 ← / ← B10998_00947	G	A	upstream_gene_variant	1
P3L4	1065736	G→T	intergenic (+365/+294)	htpX_3 → / ← ribC	G	T	downstream_gene_variant	0.086
P3L4	1311043	G→T	A100S (GCC→TCC)	fhaC →	G	T	missense_variant	0.102
P3L4	1955621	Δ1 bp	coding (1009/1644 nt)	glcA →	GC	G	frameshift_variant	1
P3L4	2221211	G→T	intergenic (‑1245/+136)	yhbU ← / ← B10998_02012	G	T	upstream_gene_variant	0.061
P3L4	2221233	G→T	intergenic (‑1267/+114)	yhbU ← / ← B10998_02012	G	T	upstream_gene_variant	0.054
P3L4	2221239	G→T	intergenic (‑1273/+108)	yhbU ← / ← B10998_02012	G	T	upstream_gene_variant	0.062
P3L4	2266279	G→T	intergenic (‑327/+351)	phoB ← / ← proB	G	T	upstream_gene_variant	0.101
P3L4	2281012	A→C	D106E (GAT→GAG)	ndhJ ←	A	C	missense_variant	0.056
P3L5	74916	T→G	S51R (AGC→CGC)	B10998_00065 ←	T	G	missense_variant	0.073
P3L5	83224	T→G	S171R (AGC→CGC)	B10998_00074 ←	T	G	missense_variant	0.087
P3L5	194990	A→C	V88G (GTT→GGT)	lpxD ←	A	C	missense_variant	0.1
P3L5	315617	A→T	intergenic (+40/+389)	B10998_00285 → / ← B10998_00286	A	T	upstream_gene_variant	0.065
P3L5	315632	G→C	intergenic (+55/+374)	B10998_00285 → / ← B10998_00286	G	C	upstream_gene_variant	0.137
P3L5	419687	G→T	G81V (GGT→GTT)	rpsG →	G	T	missense_variant	1
P3L5	510292	C→A	D134Y (GAT→TAT)	rffG ←	C	A	missense_variant	0.07
P3L5	626022	G→T	intergenic (+26/‑20)	citN → / → B10998_00603	G	T	upstream_gene_variant	0.054
P3L5	769876	A→C	intergenic (‑100/+1102)	B10998_00716 ← / ← B10998_00717	A	C	upstream_gene_variant	0.058
P3L5	908312	C→A	Q240K (CAA→AAA)	B10998_00854 →	C	A	missense_variant	0.059
P3L5	908332	A→C	E246D (GAA→GAC)	B10998_00854 →	A	C	missense_variant	0.069
P3L5	1021029	G→A	intergenic (‑195/+225)	B10998_00946 ← / ← B10998_00947	G	A	upstream_gene_variant	1
P3L5	1065789	C→A	intergenic (+418/+241)	htpX_3 → / ← ribC	C	A	downstream_gene_variant	0.077
P3L5	1696453	A→C	K13T (AAG→ACG)	ttcA →	A	C	missense_variant	0.07
P3L5	1955621	Δ1 bp	coding (1009/1644 nt)	glcA →	GC	G	frameshift_variant	1
P3L5	2221225	C→A	intergenic (‑1259/+122)	yhbU ← / ← B10998_02012	C	A	upstream_gene_variant	0.132
P3L5	2221239	G→T	intergenic (‑1273/+108)	yhbU ← / ← B10998_02012	G	T	upstream_gene_variant	0.162
P3L5	2281012	A→C	D106E (GAT→GAG)	ndhJ ←	A	C	missense_variant	0.057
P3L5	2298402	A→C	F29V (TTT→GTT)	ptsH ←	A	C	missense_variant	0.089
